# Supplementary material for: U-Shaped Association Between β-Carotene Intake and Suicidal Ideation in Cancer Survivors: Evidence from a Nationally Representative Sample
Source: Nutrients. 2026 May 14;18(10):1567. doi: 10.3390/nu18101567 (PMC13209203; doi:10.3390/nu18101567)
Supplement: Supplementary file 1 [file nutrients-18-01567-s001.zip]

Archive with 1 entries (1 files):
- nutrients-4246857-supplementary.pdf
